# Supplementary material for: G-quadruplex stabilization provokes DNA breaks in human PKD1, revealing a second hit mechanism for ADPKD
Source: Nat Commun. 2025 Jan 2;16:121. doi: 10.1038/s41467-024-55684-y (PMC11696556; doi:10.1038/s41467-024-55684-y)
Supplement: Supplementary file 4 — Supplementary Data 1 [file 41467_2024_55684_MOESM4_ESM.xlsx]

## Sheet: Table 1
Supplementary Data 1. Sequences: DNAs used for sgRNA synthesis
TTTCTAATACGACTCACTATAGGCGCACGTGTGCCCCGCGTAGTTTTAGAGCTAGA
TTTCTAATACGACTCACTATAGCGCAGGCGGACGCCTGACTTGTTTTAGAGCTAGA
TTTCTAATACGACTCACTATAGTCTTCCGGCTTTTTGTCGGGGTTTTAGAGCTAGA
TTTCTAATACGACTCACTATAGCCCCGGGCGTGAGTGTTGCGGTTTTAGAGCTAGA
TTTCTAATACGACTCACTATAGTAGGCTACAGGCCTCCATCAGTTTTAGAGCTAGA
TTTCTAATACGACTCACTATAGGAGACCCAATCATAGTTTGCGTTTTAGAGCTAGA
TTTCTAATACGACTCACTATAGGACCGGGCATATCAGCATGGGTTTTAGAGCTAGA
TTTCTAATACGACTCACTATAGGGGACTCGGCGTCTCGCAGTGTTTTAGAGCTAGA
TTTCTAATACGACTCACTATAGCTGCCCGCCCAGGTTAACATGTTTTAGAGCTAGA
TTTCTAATACGACTCACTATAGCGAAAGAACGGCCTGACCCAGTTTTAGAGCTAGA
TTTCTAATACGACTCACTATAGGCAGAGCATTGAACCCCTAAGTTTTAGAGCTAGA
TTTCTAATACGACTCACTATAGCTACGCAAGCACACCTGTCCGTTTTAGAGCTAGA
TTTCTAATACGACTCACTATAGTTCATCCGGGTGCAGCCGCTGTTTTAGAGCTAGA
TTTCTAATACGACTCACTATAGATGTAGCCTCTTGACCTTGCGTTTTAGAGCTAGA
TTTCTAATACGACTCACTATAGGCCTTGCCCGGGCCAGTCGGTTTTAGAGCTAGA
TTTCTAATACGACTCACTATAGGCGCCCGCCGGATCTTCCCGGTTTTAGAGCTAGA
TTTCTAATACGACTCACTATAGCGGCAGAAAGTAATACTGAGGTTTTAGAGCTAGA
TTTCTAATACGACTCACTATAGGCAGATGTCCCCCACTGCTAGTTTTAGAGCTAGA
TTTCTAATACGACTCACTATAGCCCCGAGTCCTCAGGTACAGGTTTTAGAGCTAGA
TTTCTAATACGACTCACTATAGGGACCTTGTTCTTGGCCCGAGTTTTAGAGCTAGA
TTTCTAATACGACTCACTATAGTTCGCCGTGCACTTCGCCGGTTTTAGAGCTAGA
TTTCTAATACGACTCACTATAGGCACGAAACGGGTCCACTGGGTTTTAGAGCTAGA
TTTCTAATACGACTCACTATAGGCCCCGGGCGTCTACGCCAGTTTTAGAGCTAGA
TTTCTAATACGACTCACTATAGGCCCGTACCGCGTGATGGCCGTTTTAGAGCTAGA
TTTCTAATACGACTCACTATAGGGCGTCTACGCCAAGGACAAGTTTTAGAGCTAGA
TTTCTAATACGACTCACTATAGTTCGCCGTGCACTTCGCCGGTTTTAGAGCTAGA
TTTCTAATACGACTCACTATAGGGCGAGGCGTACCAGTGCCGGTTTTAGAGCTAGA
TTTCTAATACGACTCACTATAGGTAGCCCCCGCTGTCATACAGTTTTAGAGCTAGA
TTTCTAATACGACTCACTATAGGTAACGTTGTCTAATTGAGTTTTAGAGCTAGA
TTTCTAATACGACTCACTATAGGTACGGGCATCCGGTGCACGTTTTAGAGCTAGA
TTTCTAATACGACTCACTATAGCGGACTTTGTGGCGGAACTGTTTTAGAGCTAGA
TTTCTAATACGACTCACTATAGGCTGTGGGGCGCCCTACGGCGTTTTAGAGCTAGA
TTTCTAATACGACTCACTATAGGACGTAGGGCAGCAGCACGTGTTTTAGAGCTAGA
TTTCTAATACGACTCACTATAGGGCGTACCGAGGTGAGCAGGTTTTAGAGCTAGA
TTTCTAATACGACTCACTATAGGACATGTGTAGATACCTTTGGTTTTAGAGCTAGA
TTTCTAATACGACTCACTATAGCGTGGAGAGCTGTACCGGCGTTTTAGAGCTAGA
TTTCTAATACGACTCACTATAGGCTCACTCGAGGCGGGCATGGTTTTAGAGCTAGA
TTTCTAATACGACTCACTATAGGTAACGTTGTCTAATTGAGTTTTAGAGCTAGA
TTTCTAATACGACTCACTATAGCTGTGCCGTGTATGACAGCGGTTTTAGAGCTAGA
TTTCTAATACGACTCACTATAGACGCGCTACAGCCCGGCCGTGTTTTAGAGCTAGA
TTTCTAATACGACTCACTATAGCAGTTTGACCGACTCAACCGTTTTAGAGCTAGA
TTTCTAATACGACTCACTATAGAGCTACGCTTCGTGCGCCAGGTTTTAGAGCTAGA
TTTCTAATACGACTCACTATAGCCGCTTCACTAGCTTCGACCGTTTTAGAGCTAGA
TTTCTAATACGACTCACTATAGCGCCACAAAGTCCGCTTTGAGTTTTAGAGCTAGA
TTTCTAATACGACTCACTATAGGCCGAGCACGTGTGGACCCTGTTTTAGAGCTAGA
TTTCTAATACGACTCACTATAGCACGTCCCCGAGCCATTGTGGTTTTAGAGCTAGA
TTTCTAATACGACTCACTATAGGGTGGCGCTTCTTGTCGCAGGTTTTAGAGCTAGA
TTTCTAATACGACTCACTATAGCTCGGTGAAGTCCTCCACCGGTTTTAGAGCTAGA
TTTCTAATACGACTCACTATAGGTTGCACTCGTAGTCCAGCGGTTTTAGAGCTAGA
TTTCTAATACGACTCACTATAGGAGCCGGGCAATCCACTTGGGTTTTAGAGCTAGA
TTTCTAATACGACTCACTATAGGCCATCTGGCGGGCCACGAAGTTTTAGAGCTAGA
TTTCTAATACGACTCACTATAGCACGCGCGAGTGTGCTGTAGTTTTAGAGCTAGA
TTTCTAATACGACTCACTATAGGGTGTCGTATGATGGGATCGTTTTAGAGCTAGA
TTTCTAATACGACTCACTATAGGCGGCTTGGGCAGTAAGTCGTTTTAGAGCTAGA
TTTCTAATACGACTCACTATAGCTAACCTGTCACTCGCACCGGTTTTAGAGCTAGA
TTTCTAATACGACTCACTATAGGTTGCGGTCAGACACGATCTGTTTTAGAGCTAGA
TTTCTAATACGACTCACTATAGGGACCACGTCCTCTGGTGCCGTTTTAGAGCTAGA
TTTCTAATACGACTCACTATAGTACCGTCCAAGGCCAGTGCGTTTTAGAGCTAGA
TTTCTAATACGACTCACTATAGGGCTGATCTCGGCTACTGCCGTTTTAGAGCTAGA
TTTCTAATACGACTCACTATAGTCTCGTGTCAGTAATTTATAGTTTTAGAGCTAGA
TTTCTAATACGACTCACTATAGCCCCCCCCAACTGGTTGTCTGTTTTAGAGCTAGA
TTTCTAATACGACTCACTATAGCCACACTCAAAGCACACCCGGTTTTAGAGCTAGA
TTTCTAATACGACTCACTATAGCTCCTCGTGACCGAAGCTCAGTTTTAGAGCTAGA
TTTCTAATACGACTCACTATAGGGCTTTGCTATGGGACGGGTTTTAGAGCTAGA
TTTCTAATACGACTCACTATAGTCAGCTCGATGAGCCGGCCCGTTTTAGAGCTAGA
TTTCTAATACGACTCACTATAGCGTGCCAGCAGTAGGTGAACGTTTTAGAGCTAGA
TTTCTAATACGACTCACTATAGCCCGGACCGTGCTGTGACACGTTTTAGAGCTAGA
TTTCTAATACGACTCACTATAGGCAAGACACCTCTAATTGCTGGTTTTAGAGCTAGA
TTTCTAATACGACTCACTATAGGTTCCGAGCCTAACAGCGTGTTTTAGAGCTAGA
TTTCTAATACGACTCACTATAGGGCAGACGGATTCGGACGTGGTTTTAGAGCTAGA
TTTCTAATACGACTCACTATAGGGGCGAGCACGGGAGCCGACGTTTTAGAGCTAGA
TTTCTAATACGACTCACTATAGTCCGGTGAGGACTTCAAGCTGTTTTAGAGCTAGA
TTTCTAATACGACTCACTATAGGTCTGTCCGGCGCGGCCCTTGTTTTAGAGCTAGA
TTTCTAATACGACTCACTATAGCAAGGATGACACCCGATGTCGTTTTAGAGCTAGA
TTTCTAATACGACTCACTATAGAATATGGGGCTCCCTCAGCGGTTTTAGAGCTAGA
TTTCTAATACGACTCACTATAGGGGTGTCGAGGCTCTAGAAGGTTTTAGAGCTAGA
TTTCTAATACGACTCACTATAGGCAGACGGTAGGCGTGCCCAGTTTTAGAGCTAGA
TTTCTAATACGACTCACTATAGGCAAGACGCTCTCCGCCCGAGTTTTAGAGCTAGA
TTTCTAATACGACTCACTATAGGTGCAGACCGTCTGTGCACGGTTTTAGAGCTAGA
TTTCTAATACGACTCACTATAGGAGCGAGTCGTCTCCTCGGAGTTTTAGAGCTAGA
TTTCTAATACGACTCACTATAGAGGAGACGACTCGCTCGATGGTTTTAGAGCTAGA
TTTCTAATACGACTCACTATAGTCGGAGATGGTGTAACCTCGGTTTTAGAGCTAGA
TTTCTAATACGACTCACTATAGGAGCTCCCAGCAGCAGAGCTGTTTTAGAGCTAGA
TTTCTAATACGACTCACTATAGGAGCTCCCAGCAGCAGAGCTGTTTTAGAGCTAGA
TTTCTAATACGACTCACTATAGGAACACGAAACTGCACAGGGGTTTTAGAGCTAGA
TTTCTAATACGACTCACTATAGGCTGGCTGGAACCCCTGGGAGTTTTAGAGCTAGA
TTTCTAATACGACTCACTATAGGCTCCTGACACCTCTCCTGCGTTTTAGAGCTAGA
TTTCTAATACGACTCACTATAGGCCCCGACTGTCTTCGCCCGGTTTTAGAGCTAGA
TTTCTAATACGACTCACTATAGGCTGCGGAGACTCCGTGACGGTTTTAGAGCTAGA
TTTCTAATACGACTCACTATAGGACCACGGCGGAGTCTGGGGTTTTAGAGCTAGA
TTTCTAATACGACTCACTATAGGCCTGCTGGCATCAGGTCTGTTTTAGAGCTAGA
TTTCTAATACGACTCACTATAGGCCTGGGCCACGCTCCAGAGTTTTAGAGCTAGA
TTTCTAATACGACTCACTATAGGTGTCCTTCCCAAGGGAGCTGTTTTAGAGCTAGA
TTTCTAATACGACTCACTATAGCCGAGCTCTGCCAGAGCTCCGTTTTAGAGCTAGA
