# Supplementary material for: G-quadruplex stabilization provokes DNA breaks in human PKD1, revealing a second hit mechanism for ADPKD
Source: Nat Commun. 2025 Jan 2;16:121. doi: 10.1038/s41467-024-55684-y (PMC11696556; doi:10.1038/s41467-024-55684-y)
Supplement: Supplementary file 6 — Source Data [file 41467_2024_55684_MOESM6_ESM.xlsx]

## Sheet: Figure 2b
Figure 2b
Wavelenght	IVS1-G4	IVS1-GT
220	2.666	7.29067
221	1.794	6.20967
222	1.393	5.93067
223	1.27333	5.16967
224	0.707	4.41
225	0.450667	3.84567
226	0.264333	3.65767
227	-0.31067	2.63033
228	-0.41433	2.432
229	-0.78167	2.01267
230	-1.15333	1.66367
231	-1.43067	1.36367
232	-1.987	1.27733
233	-2.53967	0.691667
234	-2.775	0.482667
235	-3.456	-0.07333
236	-3.744	-0.338
237	-3.927	-0.698
238	-4.802	-1.07
239	-4.83433	-1.33633
240	-4.92967	-1.81833
241	-5.41833	-2.23733
242	-5.35867	-2.418
243	-5.63267	-2.98367
244	-4.94867	-3.04933
245	-4.82333	-3.177
246	-3.88733	-3.36333
247	-3.088	-3.31067
248	-2.062	-3.36033
249	-0.848	-3.01633
250	0.862	-3.008
251	2.47567	-2.59733
252	4.49933	-2.033
253	6.46533	-1.233
254	8.41533	-0.58333
255	10.511	0.186333
256	12.086	0.691333
257	13.4937	1.28833
258	14.8673	2.16133
259	16.0973	2.92433
260	16.939	3.768
261	17.6997	4.596
262	18.5913	5.35633
263	18.7963	5.92067
264	18.64	6.62567
265	18.4447	7.18933
266	17.339	7.64167
267	16.3627	8.44333
268	15.2863	9.11133
269	13.71	9.37133
270	12.6267	9.67967
271	11.2513	9.886
272	9.946	10.0827
273	8.46967	10.05
274	7.54433	9.79967
275	6.19767	9.66233
276	5.292	9.632
277	4.50333	9.75167
278	3.505	9.74633
279	2.684	9.392
280	2.098	9.15933
281	1.59867	8.648
282	1.25833	8.03733
283	1.18733	7.70433
284	0.810667	7.07267
285	0.826667	6.64933
286	0.839	6.082
287	0.886333	5.86533
288	0.895333	5.632
289	0.902333	5.31867
290	0.845667	5.14567
291	0.732333	4.85633
292	0.901667	4.511
293	0.717667	4.22867
294	0.737	3.88133
295	0.946667	3.64233
296	0.981	3.17
297	0.948	2.88833
298	1.011	2.431
299	1.09367	2.24033
300	1.05733	1.97267

## Sheet: Figure 4
Figure 4.
Phen-DC3	Ct values
HEK293T								HEK293T								mIMCD-3								mIMCD-3
DMSO	Ctl	Ctl	Ctl	BG4	BG4	BG4		Phen-DC3	Ctl	Ctl	Ctl	BG4	BG4	BG4		DMSO	Ctl	Ctl	Ctl	BG4	BG4	BG4		Phen-DC3	Ctl	Ctl	Ctl	BG4	BG4	BG4
IVS21	27.051	27.231	27.279	24.471	24.408	24.615		IVS21	27.981	28.731	27.959	23.104	23.395	23.414		IVS21	28.92	28.729	28.088	28.794	28.076	28.496		IVS21	29.543	29.616	30.509	28.898	29.345	30.948
IVS34	27.708	27.987	27.849	25.983	26.152	26.355		IVS34	27.01	27.341	27.181	25.365	25.339	27.652		IVS37	30.229	29.468	27.935	29.519	29.698	28.293		IVS37	29.431	29.133	29.902	29.612	29.512	29.938
DMSO	Ctl	Ctl	Ctl	BG4	BG4	BG4		Phen-DC3	Ctl	Ctl	Ctl	BG4	BG4	BG4		DMSO	Ctl	Ctl	Ctl	BG4	BG4	BG4		Phen-DC3	Ctl	Ctl	Ctl	BG4	BG4	BG4
IVS21	27.0576	27.4289	27.384	25.2155	25.3162	25.1486		IVS21	27.7117	27.4529	27.3408	24.8361	24.8776	24.6697		IVS21	28.789	28.543	28.037	28.124	28.049	28.334		IVS21	28.689	30.333	28.493	27.998	29.385	28.232
IVS34	28.5615	27.8833	27.6046	26.0023	26.0466	26.014		IVS34	27.8285	26.7455	26.6177	27.2747	26.1932	26.9688		IVS37	29.198	29.178	29.074	29.432	29.594	28.322		IVS37	29.531	28.103	28.982	29.334	28.912	28.938
DMSO	Ctl	Ctl	Ctl	BG4	BG4	BG4		Phen-DC3	Ctl	Ctl	Ctl	BG4	BG4	BG4
IVS21	26.89	26.6569	26.7734	24.0305	24.2487	24.1489		IVS21	26.5495	26.4403	26.4299	22.8017	22.9318	22.9076
IVS34	26.9968	26.9197	27.1731	25.7431	25.7024	25.8262		IVS34	26.7566	26.9256	27.205	24.2424	24.281	23.8137
CX-5461
HEK293T								HEK293T								mIMCD-3
DMSO	Ctl	Ctl	Ctl	BG4	BG4	BG4		CX-5461	Ctl	Ctl	Ctl	BG4	BG4	BG4		DMSO	Ctl	Ctl	Ctl	BG4	BG4	BG4		CX-5461	Ctl	Ctl	Ctl	BG4	BG4	BG4
IVS21	27.048	26.839	25.857	26.688	26.396	25.342		IVS21	26.4205	26.5694	26.1766	24.1072	24.8508	24.991		IVS21	28.8104	28.6377	28.1592	28.6898	28.066	28.5017		IVS21	29.5423	29.5161	30.5096	28.888	29.4455	30.8474
IVS34	26.353	26.711	25.921	26.284	25.889	25.79		IVS34	26.039	26.8331	26.2591	26.0708	26.7499	26.4415		IVS37	30.2282	29.5492	27.8958	29.4968	29.1538	28.3062		IVS37	29.4111	29.1435	29.9124	29.511	29.4919	29.908
DMSO	Ctl	Ctl	Ctl	BG4	BG4	BG4		CX-5461	Ctl	Ctl	Ctl	BG4	BG4	BG4		DMSO	Ctl	Ctl	Ctl	BG4	BG4	BG4		Phen-DC3	Ctl	Ctl	Ctl	BG4	BG4	BG4
IVS21	30.133	30.0618	30.5158	29.1843	29.3456	29.2491		IVS21	30.0181	30.2798	28.5403	28.6221	28.4288	27.0331		IVS21	28.7794	28.5417	28.0258	28.1338	28.0589	28.3235		IVS21	28.6893	30.3332	28.4926	27.998	29.3855	28.2321
IVS34	30.5662	30.2629	30.8501	30.0072	30.5973	30.1769		IVS34	30.0754	30.3862	30.8217	30.9606	30.6645	30.2233		IVS37	29.1994	29.1791	29.1537	29.3917	29.5837	28.2926		IVS37	29.5312	28.1035	28.9824	29.334	28.912	28.9379

## Sheet: Figure 5
Figure 5
	Ct values
HEK293T															mIMCD-3
Time 0	PhenDC 1	PhenDC 2	PhenDC3	CTL 1	CTL 2	CTL 3									Time 0	PhenDC 1	PhenDC 2	PhenDC3	CTL 1	CTL 2	CTL 3
PKD1	26.8202	27.5437	26.8043	27.7289	27.8324	26.7736									PKD1	25.2084	25.0267	25.0253	26.9919	26.9089	26.886
B-Actin	18.694	18.863	18.4171	19.3133	18.8842	18.2496									B-Actin	18.012	17.523	17.089	17.47	17.216	17.551
1 day	PhenDC Rep. 1		PhenDC Rep. 2		PhenDC Rep. 3		CTL Rep. 1		CTL Rep. 2		CTL Rep. 3				1 day	PhenDC Rep. 1		PhenDC Rep. 2		PhenDC Rep. 3		CTL Rep. 1		CTL Rep. 2		CTL Rep. 3
PKD1	30.0313	28.9421	29.8485	29.2195	29.8582	29.4757	29.372	30.1108	29.5575	30.0003	29.8616	29.9907			PKD1	27.431	27.2865	26.687	26.7802	26.3675	26.1198	26.4053	26.9512	28.0051	27.7735	27.3533	27.4083
B-Actin	18.8679	18.9452	18.739	18.5574	18.7221	18.5629	18.8694	18.6223	19.1156	19.1123	18.9509	19.5416			B-Actin	17.8194	17.5063	17.3728	17.3192	16.9746	16.7432	17.186	17.2686	18.3428	18.1435	17.5132	17.5357
2 days	PhenDC Rep. 1		PhenDC Rep. 2		PhenDC Rep. 3		CTL Rep. 1		CTL Rep. 2		CTL Rep. 3				2 days	PhenDC Rep. 1		PhenDC Rep. 2		PhenDC Rep. 3		CTL Rep. 1		CTL Rep. 2		CTL Rep. 3
PKD1	30.0677	29.6173	29.5641	29.4816	30.2943	30.7183	32.1448	32.5301	30.9913	31.1031	30.1797	31.1051			PKD1	24.7087	24.5155	24.9872	25.8569	24.9651	24.9738	25.267	25.2821	25.8098	25.4515	25.5253	25.3548
B-Actin	19.1007	18.9708	18.444	18.4194	19.502	19.4619	22.0543	22.1419	20.7466	20.7468	21.1627	21.1906			B-Actin	16.9766	16.6579	16.5677	16.5389	16.3316	16.2915	16.7799	16.5786	17.087	16.9092	16.8981	16.5604
7 days	PhenDC Rep. 1		PhenDC Rep. 2		PhenDC Rep. 3		CTL Rep. 1		CTL Rep. 2		CTL Rep. 3				7 days	PhenDC Rep. 1		PhenDC Rep. 2		PhenDC Rep. 3		CTL Rep. 1		CTL Rep. 2		CTL Rep. 3
PKD1	29.1518	28.2784	29.697	28.4319	27.243	27.5158	21.3109	21.2706	21.877	22.1338	22.1069	22.356			PKD1	27.0153	26.7107	25.3147	25.3995	25.7178	25.5339	25.3374	25.691	25.7242	25.4784	26.1796	26.0753
B-Actin	17.8399	16.4876	17.6366	17.0267	15.8105	16.6646	17.7476	17.3584	17.5549	17.7079	17.7065	17.6506			B-Actin	18.3036	18.2341	16.9061	16.0815	16.9692	16.2561	17.1078	16.0787	17.0546	17.0537	17.6217	17.5692

## Sheet: Figure 6a
Figure 6
Phen-DC3	Ct values
HEK293T								HEK293T								mIMCD-3								mIMCD-3
DMSO	Ctl	Ctl	Ctl	H2AX	H2AX	H2AX		Phen-DC3	Ctl	Ctl	Ctl	H2AX	H2AX	H2AX		DMSO	Ctl	Ctl	Ctl	H2AX	H2AX	H2AX		Phen-DC3	Ctl	Ctl	Ctl	H2AX	H2AX	H2AX
PKD1	29.9389	30.1533	30.9918	29.3134	28.9403	29.5793		PKD1	27.2982	27.2694	27.7267	24.7982	24.8747	25.1236		PKD1	23.0321	22.5832	23.7914	20.7507	20.978	23.6702		PKD1	23.2255	23.0251	23.4993	23.8002	23.5529	23.1322
PCNA	29.8416	29.5074	29.8318	29.9588	29.5483	29.958		PCNA	30.5387	30.5387	30.3872	29.9235	29.9431	29.7475		PCNA	23.8507	24.18	23.5977	24.5089	23.0039	23.4704		PCNA	23.3291	24.4878	24.4111	22.3695	23.0852	23.054
DMSO	Ctl	Ctl	Ctl	H2AX	H2AX	H2AX		Phen-DC3	Ctl	Ctl	Ctl	H2AX	H2AX	H2AX		DMSO	Ctl	Ctl	Ctl	H2AX	H2AX	H2AX		Phen-DC3	Ctl	Ctl	Ctl	H2AX	H2AX	H2AX
PKD1	30.0895	30.0435	30.0457	29.2877	29.2554	29.3464		PKD1	25.5987	25.3176	25.6758	23.3184	23.2877	23.5015		PKD1	26.2487	25.2154	25.5702	26.7583	26.5608	26.6346		PKD1	24.159	24.151	23.974	26.358	27.457	27.607
PCNA	28.8967	29.6704	29.5773	29.1301	29.5023	29.1077		PCNA	27.2167	27.2247	26.7541	26.8084	26.805	26.8319		PCNA	27.9936	26.9801	26.6447	27.6784	27.4723	27.0058		PCNA	25.027	25.5	24.851	27.346	27.597	27.081
CX-5461	Ct values
HEK293T								HEK293T								mIMCD-3								mIMCD-3
DMSO	Ctl	Ctl	Ctl	H2AX	H2AX	H2AX		CX-5461	Ctl	Ctl	Ctl	H2AX	H2AX	H2AX		DMSO	Ctl	Ctl	Ctl	H2AX	H2AX	H2AX		CX-5461	Ctl	Ctl	Ctl	H2AX	H2AX	H2AX
PKD1	27.9811	28.945	27.1194	27.6276	27.8911	26.793		PKD1	25.6219	25.4411	25.0823	22.8721	22.9487	22.6646		PKD1	23.0311	22.4933	23.8171	25.2218	24.6501	23.9999		PKD1	23.2195	23.0261	23.4989	23.7003	23.5539	23.5332
PCNA	34.9374	35.1864	33.0214	34.2588	35.8228	33.7437		PCNA	34.7475	33.8203	34.3573	35.2697	36.74	36.0077		PCNA	25.1727	22.9432	23.2788	24.8999	24.199	23.5104		PCNA	23.0291	24.4888	24.8911	22.9994	23.9322	23.969
DMSO	Ctl	Ctl	Ctl	H2AX	H2AX	H2AX		CX-5461	Ctl	Ctl	Ctl	H2AX	H2AX	H2AX		DMSO	Ctl	Ctl	Ctl	H2AX	H2AX	H2AX		CX-546`	Ctl	Ctl	Ctl	H2AX	H2AX	H2AX
PKD1	24.6084	22.7239	20.8941	23.3365	23.1294	19.5218		PKD1	20.5224	20.3864	20.4368	18.3816	18.0375	17.9189		PKD1	26.6687	26.1054	25.9702	26.7583	26.5808	26.2463		PKD1	26.0593	25.9515	25.9737	25.5581	25.1574	25.1073
PCNA	22.5869	22.7193	22.5574	22.8478	22.3031	21.5607		PCNA	20.7684	21.216	20.2756	20.514	20.8767	20.4973		PCNA	24.2208	24.3821	25.2943	25.1374	25.6991	25.9504		PCNA	22.7957	22.0107	22.5042	24.6852	24.9013	24.4983

## Sheet: Figure 6b
Phen-DC3
HEK293T	Ct values							HEK293T	Ct values
DMSO	Ctl	Ctl	Ctl	Rad51	Rad51	Rad51		Phen-DC3	Ctl	Ctl	Ctl	Rad51	Rad51	Rad51
PKD1	20.785	20.925	20.547	22.16	21.887	21.637		PKD1	24.926	24.723	24.486	22.867	22.49	22.144
PCNA	20.928	20.926	20.712	21.928	22.09	21.687		PCNA	25.169	24.925	24.727	24.605	24.542	24.369
DMSO	Ctl	Ctl	Ctl	Rad51	Rad51	Rad51		Phen-DC3	Ctl	Ctl	Ctl	Rad51	Rad51	Rad51
PKD1	26.682	26.6	26.22	26.321	26.724	26.315		PKD1	22.982	23.061	22.853	21.196	21.023	21.684
PCNA	27.635	27.016	26.751	27.101	26.938	26.707		PCNA	23.651	23.625	23.321	23.566	23.568	23.035
CX-5461
HEK293T	Ct values							HEK293T	Ct values
DMSO	Ctl	Ctl	Ctl	Rad51	Rad51	Rad51		CX-5461	Ctl	Ctl	Ctl	Rad51	Rad51	Rad51
PKD1	21.259	21.082	21.164	21.877	20.577	20.687		PKD1	22.206	22.442	22.242	20.944	20.584	20.502
PCNA	20.79	20.719	20.948	20.652	20.709	20.812		PCNA	22.658	22.584	22.545	22.562	22.489	22.445
DMSO	Ctl	Ctl	Ctl	Rad51	Rad51	Rad51		CX-5461	Ctl	Ctl	Ctl	Rad51	Rad51	Rad51
PKD1	19.247	19.209	18.926	18.575	18.483	18.294		PKD1	22.321	22.055	21.711	20.632	20.709	20.398
PCNA	19.22	19.187	19.174	19.061	18.56	18.758		PCNA	22.395	22.209	22.189	22.217	21.37	21.964
DMSO	Ctl	Ctl	Ctl	Rad51	Rad51	Rad51		CX-5461	Ctl	Ctl	Ctl	Rad51	Rad51	Rad51
PKD1	19.685	19.416	19.335	19.752	19.017	19.122		PKD1	18.368	18.197	18.175	17.054	17.102	17.893
PCNA	20.409	19.882	19.771	20.642	20.228	20.699		PCNA	19.145	19.31	19.227	19.547	19.935	19.489

## Sheet: Suplementary Figure 1
	S. Figure 1.	S. Figure 1.	S. Figure 1.
Wavelength	IVS21	IVS22	IVS42
220	6.13833	4.90933	0.962
221	4.38033	3.99233	-0.0673333
222	3.124	2.73633	-0.380667
223	2.28267	2.44433	-1.267
224	1.88667	1.89833	-2.22567
225	1.56567	1.326	-2.58167
226	1.21367	0.710333	-3.12133
227	0.705	0.244333	-4.17567
228	0.433	-0.315333	-4.87033
229	-0.170333	-1.18167	-6.00567
230	-0.56	-1.76667	-6.61267
231	-0.986333	-2.51967	-7.54467
232	-1.638	-3.593	-8.68267
233	-2.68267	-4.30833	-9.6
234	-3.274	-5.40233	-10.8343
235	-3.931	-6.52967	-11.6987
236	-4.469	-7.81533	-12.7203
237	-5.191	-9.03067	-13.4407
238	-5.52167	-9.96767	-14.541
239	-6.09933	-11.0313	-15.256
240	-6.753	-12.0447	-16.0767
241	-6.24333	-12.7563	-16.122
242	-6.03433	-12.9617	-16.6753
243	-5.356	-13.0803	-16.3087
244	-4.42067	-12.7877	-15.7493
245	-2.501	-12.2953	-14.985
246	-0.713667	-10.997	-13.2203
247	1.941	-9.32333	-10.928
248	4.77333	-7.30467	-9.05667
249	7.999	-4.668	-5.87833
250	11.4303	-1.86033	-2.59833
251	15.451	2.22333	1.79967
252	18.8547	5.92567	5.90533
253	22.8383	10.0247	10.4587
254	26.351	13.9897	14.6177
255	29.093	17.937	18.6377
256	31.7817	21.3867	22.574
257	33.6513	24.415	26.8883
258	35.411	27.4117	29.7567
259	37.176	29.737	33.0183
260	37.9077	31.6463	35.663
261	38.831	33.479	38.218
262	39.1257	34.8613	40.2913
263	38.9237	35.6893	41.223
264	38.1867	35.8547	42.4797
265	37.3283	35.3587	41.918
266	35.5973	34.665	41.2867
267	33.7827	33.4397	40.2617
268	31.8433	32.1113	38.614
269	29.6877	30.4677	36.6757
270	27.337	28.515	35.0687
271	24.979	26.7877	32.8427
272	22.802	24.8397	30.9757
273	20.4643	23.0113	29.1323
274	18.3377	20.671	27.1467
275	16.132	18.9207	25.402
276	14.1703	17.102	23.4683
277	11.7613	14.7627	21.7167
278	9.87567	13.2433	19.833
279	8.01767	11.1293	18.2583
280	6.41167	9.64667	16.9697
281	4.74133	8.01733	15.503
282	3.50867	6.74133	14.6887
283	2.386	5.38467	13.748
284	1.26667	4.13867	12.6773
285	0.621333	3.372	11.9843
286	0.101667	2.495	11.0337
287	-0.163333	2.003	10.7257
288	-0.473	1.39767	9.875
289	-0.891	0.755667	9.09467
290	-1.01667	0.312	8.39633
291	-1.11367	-0.0043333	7.607
292	-1.23233	-0.398	6.66567
293	-1.15333	-0.478	5.846
294	-0.803	-0.644667	5.26433
295	-0.525333	-0.579	4.49467
296	-0.356667	-0.563	3.91333
297	-0.0696667	-0.451	3.39833
298	0.286	-0.311333	3.09933
299	0.629667	-0.179667	2.64933
300	0.484333	-0.245	2.319

## Sheet: Suplementary Figure 3
S. Figure 3.
mIMCD-3
DMSO	Ct values							Phen-DC3	Ct values							CX-5461	Ct values
	Ctl	Ctl	Ctl	BG4	BG4	BG4			Ctl	Ctl	Ctl	BG4	BG4	BG4			Ctl	Ctl	Ctl	BG4	BG4	BG4
PKD1	22.4515	22.9364	22.8711	23.3359	23.0629	23.0445		PKD1	21.0614	20.7429	20.6206	21.6045	21.2642	21.1179		PKD1	19.4465	19.4544	19.5326	19.6155	19.5848	19.5238
Sgamma3	20.6249	20.7326	20.6353	20.7827	20.8501	20.737		Sgamma3	20.2307	20.8512	20.863	18.9376	18.9905	18.9954		Sgamma3	24.8659	24.4379	23.153	21.9856	21.2014	21.185
